# Supplementary material for: Immune system stimulation by the native gut microbiota of honey bees
Source: R Soc Open Sci. 2017 Feb 8;4(2):170003. doi: 10.1098/rsos.170003 (PMC5367273; doi:10.1098/rsos.170003)
Supplement: Supplementary Data Set. Gene expression (qPCR) and protein abundance data. [file rsos170003supp2.xlsx]

## Sheet: qPCR data
Gene expression difference, measured as delta-CT values (CT target - CT RPS5)
Gut-fed experiment
Control (uninoculated) Guts, n=25
Alphatubulin	3.056	1.607	2.036	1.663	3.598	1.405	2.408	2.476	2.449	3.282	2.957	1.903	1.222	1.905	1.327	2.208	1.251	1.467	2.196	0.774	1.983	2.467	2.076	2.994	2.666
Abaecin	3.555	1.584	2.897	3.63	1.683	1.79	3.218	3.277	3.868	1.705	4.113	1.066	-0.038	1.212	-1.586	-2.346	0.28	0.813	0.899	0.865	2.608	3.333	2.134	2.162	2.028
Apidaecin	20.318	14.828	17.088	21.023	15.886	19.774	13.663	12.926	13.93	11.012	21.209	11.976	6.876	10.156	8.465	6.66	9.21	11.104	7.537	7.575	9.452	12.784	22.76	9.431	10.049
Defensin	5.132	4.603	6.483	4.616	5.367	5.36	2.38	2.665	4.36	6.018	5.153	1.339	4.439	3.899	4.677	-1.373	5.106	5.219	2.262	0.31	2.408	3.518	4.07	4.096	2.498
Hymenoptaecin	13.102	9.831	11.965	9.506	7.064	7.671	4.731	5.045	10.628	8.999	14.825	2.991	9.078	9.236	6.656	5.657	7.024	10.06	8.407	2.743	7.794	10.57	12.16	8.611	10.267
Guts with Full Microbiota, n=48
Alphatubulin	2.31	2.138	2.288	1.332	0.597	1.149	1.68	3.072	1.314	2.996	1.89	1.176	1.76	0.173	0.952	0.097	0.997	1.292	1.113	1.121	1.256	2.468	1.481	3.19	2.139	2.738	2.167	2.705	2.449	2.937	1.84	2.556	1.696	2.929	1.904	1.57	1.603	0.93	1.298	2.389	1.984	1.321	1.647	1.239	2.849	2.419	0.633	2.125
Abaecin	3.119	3.066	4.238	0.137	2.121	5.829	2.875	2.888	4.111	2.424	4.132	1.49	0.441	0.847	0.138	0.169	0.913	0.071	1.128	2.124	-0.194	2.944	2.539	3.885	2.253	3.314	3.184	3.281	2.553	2.576	1.189	2.019	2.55	3.266	1.73	0.808	-0.813	-2.224	1.881	0.213	-0.188	0.212	0.353	0.751	2.564	-0.811	1.683	2.397
Apidaecin	10.895	18.544	8.562	7.428	6.486	9.4	8.939	8.49	10.119	7.218	9.876	8.555	5.499	8.541	9.741	7.748	7.243	6.529	8.382	9.156	6.506	7.29	12.235	10.643	10.36	9.689	14.13	13.839	13.015	8.134	4.576	7.853	8.071	5.78	8.784	6.484	3.528	3.154	4.468	3.906	7.53	6.3	5.332	10.126	6.109	2.367	7.476	6.981
Defensin	4.802	6.216	2.846	-0.113	4.098	4.418	4.466	3.804	4.104	0.563	6.034	3.124	1.421	4.504	4.906	2.598	3.426	4.98	5.526	4.839	3.911	0.03	3.16	4.901	2.187	6.298	4.581	5.303	5.387	1.95	-0.323	3.117	2.642	3.979	6.653	4.899	3.168	3.157	4.051	0.677	3.5	0.043	3.85	3.489	3.586	-1.95	1.651	2.189
Hymenoptaecin	9.314	12.993	7.44	3.681	1.905	7.48	3	5.508	7.538	3.879	6.756	6.643	3.371	3.978	6.852	7.572	5.668	6.07	5.504	6.457	4.859	4.316	9.032	8.509	4.744	6.866	10.356	9.402	11.583	2.442	-1.032	2.665	5.529	2.6	6.687	5.841	1.354	2.12	2.029	3.902	5.715	3.428	3.894	8.743	6.591	0.033	6.45	5.887
S. alvi-fed experiment
Control, n=6-9
Alphatubulin	2.397	2.774	2.491	2.992	3.544	2.904	1.31	4.19	3.78
Abaecin	1.90667	1.86	1.81	2.06	2.89	1.76	-0.13	4	0.92
Apidaecin	16.238	14.66	12.986	18.72	12.72	12.45
Defensin	4.91333	8.17333	6.01	6.19	8.14	4.195	6.1	7.99	7.51
Hymenoptaecin	9.2075	6.135	6.88	9.555	11.17	7.315
Endochit	2.825	2.32	-0.05	4.95	2.4	1.83
Phenolox	2.46	2.60333	2.81	0.87	1.07	1.21
S. alvi-fed, n=16
Alphatubulin	2.29667	3.19333	2.81	2.69333	3.75	3.17667	3.81	1.43333	2.33667	3.01667	2.61	3.34667	2.16	4.21	3.8	3.24
Abaecin	2.4	1.56	3.45	3.12	1.46	1.41	3.46	1.21	0.2	0.11	1.36	0.25	1.59	2.45	1.03	2.11
Apidaecin	13.72	15.2	10.09	9.47	11.51	12.71	8.05	5.04	13.62	12.22	10.44	7.54	5.04	9.32	4.33	9.76
Defensin	3.81	5.81	8.54	4.9	6.25	3.85	4.14	4.81	3.4	7.05	6.49	5.7	1.97	6.965	3.89	6.525
Hymenoptaecin	8.84	6.88	8.99	8.09	6.86	6.71	8.43	7.85	9.53	9.88	11.62	5.62	7.31	7.22	8.17	8.85
Endochit	3.51	5.69	4.13	3.32	5.47	4.04	4.39	3.95	4.91	4.69	4.22	4.14	7.13	3	3.09	1.49
Phenolox	3.12	3.65	2.91	2.89	4.04	3.99	3.8	2.89	2.36	1.14	2.99	4.19	3.56	6.11	2.17	1.76

## Sheet: Protein data
Protein abundance, measured as peptide spectrum matches (PSM)
	apidaecin				superoxide dismutase
Sample	uninoculated control, gut fluid	microbiota inoculated treatment, gut fluid	uninoculated control, hemolymph	microbiota inoculated treatment, hemolymph	uninoculated control, gut fluid	treatment, gut fluid	uninoculated control, hemolymph	microbiota inoculated treatment, hemolymph
A6-2	18				12
D7-12-1	8				12
B1-12-1	6				12
D1-6-1	0				6
F1-6-1		26				0
H1-6-1		23				0
C1-6-1			102				0
A7-12-1			89				0
C7-12-1			75				0
A8-2			11				0
E2-6-1				161				0
A9-2				87				0
Normalized abundances, expressed as PSM per microliter sample. Detection limit at 0.0556.
	apidaecin				superoxide dismutase
Sample	uninoculated control, gut fluid	microbiota inoculated treatment, gut fluid	uninoculated control, hemolymph	microbiota inoculated treatment, hemolymph	uninoculated control, gut fluid	microbiota inoculated treatment, gut fluid	uninoculated control, hemolymph	microbiota inoculated treatment, hemolymph
A6-2	1.38462				0.923077
D7-12-1	0.444444				0.666667
B1-12-1	0.333333				0.666667
D1-6-1	0.0555556				0.333333
F1-6-1		1.44444				0.0555556
H1-6-1		1.27778				0.0555556
C1-6-1			5.66667				0.0555556
A7-12-1			4.94444				0.0555556
C7-12-1			4.16667				0.0555556
A8-2			1				0.0555556
E2-6-1				10.7333				0.0555556
A9-2				7.90909				0.0555556
